# Supplementary material for: Nutri-Score and NutrInform Battery: Effects on Performance and Preference in Italian Consumers
Source: Nutrients. 2022 Aug 26;14(17):3511. doi: 10.3390/nu14173511 (PMC9459720; doi:10.3390/nu14173511)
Supplement: Supplementary file 1 [file nutrients-14-03511-s001.zip]

Archive with 1 entries (1 files):
- nutrients-1850633-supplementary.pdf
